# Supplementary material for: Is Health Education among the Decisive Factors for the Diet Quality of Pregnant Women in Poland?
Source: Nutrients. 2023 Jun 4;15(11):2627. doi: 10.3390/nu15112627 (PMC10255733; doi:10.3390/nu15112627)
Supplement: Supplementary file 1 [file nutrients-15-02627-s001.zip]

Archive with 1 entries (1 files):
- nutrients-2397907-supplementary.pdf
